# Supplementary material for: Comparative Transcriptome Analysis of the Abdominal Ganglion Reveals Molecular Networks and Key Genes Underlying Thermal Tolerance in Red Swamp Crayfish (Procambarus clarkii)
Source: Animals (Basel). 2026 Jun 27;16(13):1988. doi: 10.3390/ani16131988 (PMC13360163; doi:10.3390/ani16131988)
Supplement: Supplementary file 1 [file animals-16-01988-s001.zip]

Archive with 1 entries (1 files):
- Table S1 Primers used for qPCR.xlsx
