# Supplementary material for: Comparative Transcriptome Analysis of the Abdominal Ganglion Reveals Molecular Networks and Key Genes Underlying Thermal Tolerance in Red Swamp Crayfish (Procambarus clarkii)
Source: Animals (Basel). 2026 Jun 27;16(13):1988. doi: 10.3390/ani16131988 (PMC13360163; doi:10.3390/ani16131988)
Supplement: Supplementary file 1 [file animals-16-01988-s001.zip › Table S1 Primers used for qPCR.xlsx]

## Sheet: Sheet1
Gene name	Gene id	Forward primer(5'-3')	Reverse primer(5'-3')
AMP4-like	LOC123747201	CGAGAATGGCGGAGAAAACA	CCACGAACTTGAGGAAAGCA
LOC123769664	LOC123769664	CTCTGCCTTTGATCCCCTGC	ACTTGTCTCTCGCTCCTCCC
RAD50	LOC123757434	CTTTGATGAGGGTAATGGGGG	GATGTCTAACTAGGCGGGCTA
STEAP4	LOC123768078	CGACTACCTGCCCCTCACACT	TTGAAGCCCTTGACCACACAA
ACC	LOC123755947	CCGTCGGTGTCATTTGTGTAGA	TTGATTGCCTGAGAGGTCTTGT
VPIHC	LOC123747966	GCAGCATCACAGACACCAACAA	AAGCAGAAGAGCACCAAGAGCA
CLDF4	LOC123762303	AAGTGAGTGGACGGTGGTGGATA	CTGCTGCTGGAGGTGTGTGAGAG
Angiopoietin1	LOC123764555	GAGAATTAGGAGAACTGTGGAGGA	AGAGTCTGGTTTAACATTTGTAGG
TRPAlb	LOC123761818	GGACTTTGACCTCCTATATCCTATC	CTCTCTCATTCTCACTTTTCGTTTC
TRPA5-l	LOC123773348	ACAGCCTCGCTATCTTCTTCGTC	GATCTTGGTCAGTGTCTCCCACT
PKD2	LOC123774986	AAATTGCCACATACTCTGGTGC	GAAGTCGATAAAGACTGCTCGG
Pain2	LOC123753977	CAAGGTCACTCCAAAAGGGC	TTTGCACCCCATTTCTGCAC
